# Supplementary material for: Evaluating Multi-Benefit Cover Crop Management Models for Citrus Sustainable Management: A Field Study from Central China
Source: Plants (Basel). 2026 May 12;15(10):1479. doi: 10.3390/plants15101479 (PMC13210924; doi:10.3390/plants15101479)
Supplement: Supplementary file 1 [file plants-15-01479-s001.zip]

Archive with 1 entries (1 files):
- plants-4262561-supplementary.xlsx
