# Supplementary material for: Evaluating Multi-Benefit Cover Crop Management Models for Citrus Sustainable Management: A Field Study from Central China
Source: Plants (Basel). 2026 May 12;15(10):1479. doi: 10.3390/plants15101479 (PMC13210924; doi:10.3390/plants15101479)
Supplement: Supplementary file 1 [file plants-15-01479-s001.zip › plants-4262561-supplementary.xlsx]

## Sheet: Sheet1
group	RWC	pH	OM	TN	TP	TK	AN	AP	AK	Cl	N	ER	TSS	TS	TA	VC	FQG	yield	Flux	H2O	Apa	CT	ST	SM
CK	0.991 ± 0.0978	5.56 ± 0.8397	18.7 ± 4.343	1.6 ± 0.1047	0.62 ± 0.0383	8.64 ± 0.5176	122.6 ± 57.02	46.7 ± 15.37	232 ± 19.51	74.3 ± 0.293	26.2 ± 0.0929	75.1 ± 0.7239	12.2 ± 0.1468	12.4 ± 0.363	0.973 ± 0.00882	34.6 ± 2.16	1.67 ± 0.333	25.7 ± 1.964	1.18 ± 0.1255	12893 ± 2185	98.4 ± 0.02517	20.7 ± 1.595	19.2 ± 1.43	20.7 ± 1.595 ± 19.2 ± 1.43
T1	0.857 ± 0.0235	5.1 ± 0.0176	21.5 ± 0.159	1.47 ± 0.0247	0.741 ± 0.1238	8.17 ± 0.0861	77 ± 6.77	88.2 ± 3.28	242 ± 7.67	72.6 ± 0.489	25.7 ± 0.1568	75 ± 0.1444	12.1 ± 0.3462	11.2 ± 0.468	1.053 ± 0.05487	44.3 ± 5.11	1.67 ± 0.333	23.9 ± 3.474	3.64 ± 0.0551	9789 ± 194	98.5 ± 0.00882	18.1 ± 0.572	19.3 ± 0.26	18.1 ± 0.572 ± 19.3 ± 0.26
T2	0.485 ± 0.0211	5.08 ± 0.32	21.9 ± 1.362	1.76 ± 0.0692	0.596 ± 0.0159	8.11 ± 0.0811	183.4 ± 56.43	98.9 ± 9.06	281 ± 38.5	73.4 ± 0.61	25.9 ± 0.1931	75.2 ± 0.0751	13 ± 0.2521	12.3 ± 0.179	0.95 ± 0.12342	47.2 ± 5.21	2 ± 0	28.8 ± 2.444	6.05 ± 0.1144	22919 ± 5913	99.5 ± 0.69669	24.2 ± 3.848	23.5 ± 3.03	24.2 ± 3.848 ± 23.5 ± 3.03
T3	0.767 ± 0.1236	4.7 ± 0.1767	18.8 ± 3.428	1.56 ± 0.1781	0.631 ± 0.0689	8.12 ± 0.2476	174 ± 25.58	62 ± 10.93	206 ± 52.86	72.3 ± 1.056	25.6 ± 0.3371	75.4 ± 0.5894	13 ± 0.2654	12 ± 0.258	0.923 ± 0.06888	44.5 ± 3.71	2.33 ± 0.667	29.9 ± 0.933	6.53 ± 0.5129	21016 ± 5656	99.5 ± 0.73021	25.1 ± 4.432	23.6 ± 3.95	25.1 ± 4.432 ± 23.6 ± 3.95
T4	0.842 ± 0.0564	5.56 ± 0.1761	21.6 ± 0.38	1.6 ± 0.0736	0.522 ± 0.0354	8.25 ± 0.0421	74.9 ± 1.99	37.7 ± 3.62	173 ± 21.6	76.7 ± 0.416	27 ± 0.1115	75.6 ± 0.2764	12.1 ± 0.0814	11.6 ± 0.196	0.883 ± 0.09333	38.2 ± 3.71	2.33 ± 0.667	29.7 ± 1.392	8.62 ± 0.2321	21207 ± 4800	99.6 ± 0.60667	26.7 ± 2.656	25.2 ± 2.05	26.7 ± 2.656 ± 25.2 ± 2.05
T5	0.818 ± 0.0134	4.8 ± 0.1629	20.1 ± 1.017	1.93 ± 0.064	0.847 ± 0.1448	7.6 ± 0.1888	272 ± 14.67	123.9 ± 9.61	575 ± 101.96	71.1 ± 0.59	25.2 ± 0.1867	75.9 ± 0.4015	12.8 ± 0.4879	11.8 ± 0.373	0.837 ± 0.06173	39.3 ± 3.14	2.67 ± 0.333	26.9 ± 1.503	6.85 ± 0.1691	25108 ± 5237	99.7 ± 0.61501	26.6 ± 3.625	25.5 ± 2.22	26.6 ± 3.625 ± 25.5 ± 2.22
